# Supplementary material for: Parallel Recruitment of Multiple Genes into C4 Photosynthesis
Source: Genome Biol Evol. 2013 Oct 31;5(11):2174–87. doi: 10.1093/gbe/evt168 (PMC3845648; doi:10.1093/gbe/evt168)
Supplement: Supplementary Data [file supp_evt168_TableS2.xls]

## Sheet: Sheet1
category	protein	lineage	Oryza	Brachypodium	Setaria	Sorghum	Zea	Ase_night	Ase_day	Ass_night	Ass_day	Si_A	Si_B	Si_C	Si_D	Zm_A	Zm_B	Zm_C	Zm_D
biochemical cycle	AK	1	Os08g01770.1	Bradi3g13360.1	Si014186m	Sb07g000980.1	GRMZM2G178192_T01	31	232	97	399	109.12	1373.2	2598.41	1966.1	21.415	346.525	920.975	439.53
biochemical cycle	AK	2	Os08g19140.1	NA	Si013366m,Si013365m,Si013380m	Sb07g017810.1	GRMZM2G030628_T01	56	71	48	110	25.4	70.545	87.9233	81.59	2.865	23.245	42.085	23.33
biochemical cycle	ALA-AT	1	Os09g26380.1	Bradi4g31003.1	Si032523m	Sb02g025480.1	GRMZM2G117230_T01	0	0	0	0	0	0	0	0	0.04	0.025	0	0.035
biochemical cycle	ALA-AT	2	Os07g42600.1	Bradi1g20995.1	Si032667m	Sb02g039340.1	GRMZM2G053999_T01,GRMZM2G053939_T01,GRMZM2G124963_T01	0	0	18	15	20.4867	18.155	12.39	11.2767	226.205	198.185	28.915	11.08
biochemical cycle	ALA-AT	3	Os10g25140.1	Bradi0040s00200.1,Bradi5g20427.1	Si035423m	Sb01g023740.1	GRMZM2G088028_T01	0	0	0	0	0.516667	0.145	0.03	0.0266667	0.09	0.04	0	0.055
biochemical cycle	ALA-AT	4	Os03g08530	NA	NA	NA	NA	0	0	0	0	NA	NA	NA	NA	NA	NA	NA	NA
biochemical cycle	ALA-AT	5	Os10g25130.1	Bradi3g23160.1	Si035074m,Si035117m	Sb01g023750.1	GRMZM2G088064_T03	202	424	491	3134	27.1233	113.6	363.653	384.49	19.28	13.97	814.265	595.645
biochemical cycle	ASP-AT	1	Os02g14110.1	NA	Si017250m,Si017746m,Si017271m	Sb04g008560.1	GRMZM2G146677_T01	0	0	23	9	40.3	6.195	6.68333	7.13	19.91	20.445	10.575	13.6
biochemical cycle	ASP-AT	2	Os06g35540.1	Bradi1g38280.1	Si006490m	NA	NA	0	0	12	29	3.60667	32.295	25.6033	12.6233	NA	NA	NA	NA
biochemical cycle	ASP-AT	3	Os02g55420.1	Bradi3g54200.1	Si017156m	Sb04g036060.1	GRMZM5G836910_T01	218	297	154	308	73.75	238.12	577.347	687.637	28.2	284.095	437.28	313.345
biochemical cycle	ASP-AT	4	Os01g55540.1	Bradi2g50500.1	Si001516m,Si001361m	Sb03g035220.1	GRMZM2G094712_T01	231	245	5206	6691	101.813	256.615	598.493	706.23	15.895	12.57	10.675	10.175
biochemical cycle	BETA-CA	1	Os09g28910.1	Bradi4g32480.1	Si030616m,Si030928m,Si030803m	Sb02g026930.1	GRMZM2G145101_T01,GRMZM2G414528_T01	49	0	25	20	43.2833	53.685	31.85	32.59	26.41	189.17	132.31	63.225
biochemical cycle	BETA-CA	2	NA	Bradi2g44870.1	Si002669m	Sb03g029200.1	NA	0	0	0	0	1.16333	0.19	0.126667	0.19	NA	NA	NA	NA
biochemical cycle	BETA-CA	3	Os01g45274.1	Bradi2g44856.1	Si003882m,Si002140m,Si002148m	Sb03g029190.1,Sb03g029180.1,Sb03g029170.1	GRMZM2G348512_T01,GRMZM2G094165_T01,GRMZM2G121878_T01	3642	5674	10172	10092	85.0467	2201.62	6798.3	8309.65	12.985	1064.57	4777.85	2907.12
biochemical cycle	NAD-ME	1	Os07g31380.1	Bradi1g27000.1	Si029215m	Sb02g033920.1	GRMZM2G406672_T01	33	87	87	7	27.98	31.25	21.7267	15.8467	13.495	8.54	4.975	5.59
biochemical cycle	NAD-ME	2	Os10g35960.1	Bradi3g30230.1	Si034747m	Sb01g017790.1	GRMZM2G085747_T01	72	22	67	25	39.6467	24.395	28.85	23.6667	20.565	12.16	19.36	15.69
biochemical cycle	NADP-ME	1	Os01g52500.1	Bradi2g48570.1	Si000774m,Si000783m	Sb03g033250.1,Sb05g021742.1	GRMZM2G159724_T01	20	37	20	16	7.23	6.625	2.44667	1.77333	12.56	28.145	27.765	28.255
biochemical cycle	NADP-ME	2	Os01g54030.1	Bradi2g49530.1,Bradi2g49540.1	Si000808m	Sb03g034280.1	GRMZM2G118770_T01	0	0	0	22	0.0333333	0.005	0.0166667	0	0	0.085	0.16	0.19
biochemical cycle	NADP-ME	3	Os02g44550.1,Os05g09440.1	Bradi2g33450.1	Si021600m	Sb09g005810.1	GRMZM2G404237_T01,GRMZM5G886257_T01	72	22	0	0	2.18667	1.595	0.636667	0.533333	9.21	15.685	9.46	6.865
biochemical cycle	NADP-ME	4	Os01g09320.1	Bradi2g05620.1	Si000645m,Si000830m	Sb03g003220.1,Sb03g003230.1	GRMZM2G122479_T01,GRMZM2G085019_T01	91	166	205	790	171.66	2075.78	2076	1941.03	67.47	569.665	1895.8	2047.54
biochemical cycle	NAD-MDH	1	Os01g61380.1,Os08g33720.1	Bradi4g02920.1,Bradi3g37140.1	Si022252m,Si013882m,Si013877m,Si013879m,Si013547m	Sb07g021320.1	GRMZM2G068455_T01,GRMZM2G161245_T01	130	122	30	75	15.8733	23.395	20.2967	11.01	47.865	17.27	7.755	8.425
biochemical cycle	NAD-MDH	2	Os07g43700.1	NA	Si030522m,Si030117m	Sb02g040190.1	GRMZM2G141289_T01	0	0	0	0	8.60333	27.425	68.4233	93.3967	3.73	20.125	52.825	18.725
biochemical cycle	NAD-MDH	3	Os05g49880.1	Bradi2g15740.1	Si022574m	Sb09g029240.1	GRMZM2G154595_T01	187	147	109	160	209.997	54.39	28.4833	22.7167	247.315	97.78	53.295	59.505
biochemical cycle	NAD-MDH	4	Os01g46070.1	Bradi2g45200.1	Si002643m,Si002110m	Sb03g029570.1	GRMZM2G466833_T01	35	44	13	33	192.96	25.695	5.03667	4.36333	64.1	14.52	4.64	5.515
biochemical cycle	NAD-MDH	5	Os03g56280.1	Bradi1g07170.1	Si036365m	Sb01g006680.1	GRMZM2G072744_T01	464	332	222	186	6.84	46.055	128.473	166.953	6.11	43.755	94.035	106.965
biochemical cycle	NAD-MDH	6	Os12g43630.1	NA	Si022631m,Si022438m	Sb08g022770.1	GRMZM2G077415_T01	77	48	40	105	20.3333	16.075	13.8767	13.2033	15.46	23.27	10.225	9.125
biochemical cycle	NAD(P)-MDH	1	Os08g44810.1	Bradi3g12460.1	Si013711m,Si013632m	Sb07g023910.1,Sb07g023920.1	GRMZM2G129513_T01	145	178	201	174	164.72	561.27	1114.42	1376.79	37.31	458.98	886.86	549.805
biochemical cycle	NAD(P)-MDH	2	NA	NA	Si029817m	NA	NA	67	159	0	0	4.88	58.5	87.25	93.9833	NA	NA	NA	NA
biochemical cycle	NAD(P)-MDH	3	Os04g46560.1	Bradi5g17700.1	Si010442m	Sb06g024610.1	GRMZM2G101290_T01,GRMZM5G811212_T01,GRMZM2G035767_T01	0	0	0	0	8.65	3.675	0.0366667	0.0866667	1.63	0.345	0.42	0.37
biochemical cycle	NAD(P)-MDH	4	Os10g33800.1	Bradi3g28820.1	Si036876m,Si036550m	Sb01g019280.1	GRMZM2G415359_T01	375	247	932	1300	665.097	391.57	316.933	270.32	255.815	314.91	252.475	296.045
biochemical cycle	PCK	1	Os03g15050	Bradi1g67730	Si034577m,Si034404m,Si035067m	Sb01g040720	GRMZM5G870932,GRMZM2G001696	57	96	2947	4419	1.29667	1.12	6.38667	11.9367	5.29	12.86	811.16	1553.36
biochemical cycle	PEPC	1	Os01g02050	NA	Si004557m	Sb03g008410	GRMZM2G082780	0	0	0	0	0.13	0.01	0.06	0.08	0.13	0.035	0.015	0.01
biochemical cycle	PEPC	2	Os01g11054	Bradi2g06620	Si000160m	NA	NA	0	0	0	0	0.22	9.895	8.04333	12.42	NA	NA	NA	NA
biochemical cycle	PEPC	3	NA	Bradi1g39167	Si005789m	Sb10g021330	GRMZM2G083841	77	73	3601	4167	267.797	3283.39	6349.36	7967.75	15.805	1107.22	5002.07	2774.93
biochemical cycle	PEPC	4	Os02g14770	Bradi3g09210	Si016228m	Sb04g008720	GRMZM2G069542,GRMZM2G074122	33	21	96	108	52.2533	29.875	15.6467	15.1167	40.43	15.17	6.09	4.4
biochemical cycle	PEPC	5	Os09g14670	Bradi4g27910	Si028826m	Sb02g021090	GRMZM2G473001	388	17	146	148	21.13	26.615	14.9733	11.2833	9.655	16.53	19.7	18.35
biochemical cycle	PEPC	6	Os08g27840	NA	NA	Sb07g014960	NA	33	150	216	233	NA	NA	NA	NA	NA	NA	NA	NA
biochemical cycle	PEPC	7	Os01g55350	Bradi2g50380	Si000184m	Sb03g035090	GRMZM2G110714	0	0	0	0	2.33667	0.27	0.426667	0.463333	3.295	1.43	0.26	0.165
biochemical cycle	PPa1	1	Os05g02310.1,Os01g74350.1	Bradi2g37340.1,Bradi2g62470.1	Si023170m,Si022898m,Si023222m	Sb09g001530.1	GRMZM2G062197_T01,GRMZM2G137930_T01	232	101	224	238	59.27	78.54	74	99.0533	28.335	40.065	43.685	44.49
biochemical cycle	PPa1	2	Os02g47600.1	Bradi3g52740.1	Si018379m,Si018380m	Sb04g030590.1	GRMZM2G046587_T0	431	145	751	460	4.79333	23.275	53.19	72.9567	1.44	12.665	147.08	166.72
biochemical cycle	PPa1	3	Os10g26600.1	Bradi3g25880.1	Si037582m	Sb01g022340.1	GRMZM2G015418_T01	0	90	0	0	0.00666667	0.045	0.02	0.0266667	0	0	0.155	0.08
biochemical cycle	PPa1	4	Os04g59040.1	Bradi5g27030.1	Si023207m	Sb06g033780.1	GRMZM2G104918_T01,GRMZM2G061928_T01	160	102	169	192	55.57	25.145	25.2333	26.8367	92.105	43.585	37.845	29.49
biochemical cycle	PPa1	5	Os05g36260.1,Os01g64670.1	Bradi2g24100.1	Si023503m,Si023287m,Si023175m,Si023364m,Si002889m	Sb09g021610.1,Sb03g040910.1	GRMZM2G026470_T01	0	0	0	0	84.1133	46.48	24.1667	15.5967	5.37	18.94	6.16	3.725
biochemical cycle	PPa2	1	Os02g52940.1	NA	Si017993m	Sb04g034340.1	GRMZM2G090718_T01	0	52	75	146	409.263	1292.22	1638.07	1039.71	119.73	302.335	535.985	387.05
biochemical cycle	PPDK	1	Os03g31750.1	NA	Si034163m	Sb01g031660.1	NA	0	0	0	0	2.21333	2.14	1.65333	1.12	NA	NA	NA	NA
biochemical cycle	PPDK	2	Os05g33570.1	Bradi2g25745.1	Si021332m,Si021174m,Si021225m,Si021240m,Si021239m	Sb09g019930.1	GRMZM2G306345_T01,GRMZM2G097457_T01	239	514	1321	1899	373.33	4934.49	9026.72	10047.5	64.6	6200.08	18939.8	16742.2
regulatation of C4 enzyme	PPDK-RP	1	Os07g34640.1	Bradi1g25816.1	Si032116m	Sb02g035200.1,Sb02g035210.1,Sb02g035190.1	GRMZM2G131286_T01,GRMZM2G004880_T01	0	0	14	63	18.1133	100.74	179.477	178.613	2.96	90.16	278.655	217.405
metabolite transport	BASS2	1	Os01g45750.1	Bradi2g45100.1	Si001598m,Si001591m,Si002495m,Si002251m	Sb03g029420.1	GRMZM2G157912_T01	59	126	0	0	1065.56	3886.3	5448.15	5001.48	0	0.145	0	0
metabolite transport	DIC	1	Os05g11780.1,Os11g24450.1	Bradi2g06520.1,Bradi2g32600.1	Si002376m,Si022769m	Sb09g006480.1	GRMZM2G042146_T01,GRMZM2G051630_T01	770	1051	524	933	293.023	72.155	60.19	57.0333	258.165	111.555	114.175	110.005
metabolite transport	DIC	2	Os08g37370.1	Bradi3g38410.1	NA	NA	NA	0	0	0	0	NA	NA	NA	NA	NA	NA	NA	NA
metabolite transport	DIC	3	Os09g29050.1	Bradi4g32510.1	Si014081m	Sb07g023340.1	GRMZM2G436593_T01	0	0	10	8	9.23333	6.525	2.45667	8.99667	29.245	6.535	5.885	9.99
metabolite transport	DIT	1	Os12g33080.1	Bradi4g06300.1	Si024403m	Sb08g016630.1	GRMZM2G383088_T01	77	49	95	58	99.4533	462.175	834.94	781.077	56.92	208.875	322.51	119.155
metabolite transport	DIT	2	Os08g37600.1	Bradi3g38580.1	Si013503m	Sb07g029170.1,Sb07g029165.1	GRMZM2G086258_T01	0	44	16	0	24.1267	50.37	47.2167	39.0033	13.625	142.04	267.21	130.875
metabolite transport	DIT	3	Os09g29430.1	Bradi4g32730.1	Si035016m,Si029415m	Sb04g003080.1,Sb02g027290.1	GRMZM2G040933_T01	0	0	0	0	27.8267	353.74	383.763	308.73	11.445	43.175	71.105	25.465
metabolite transport	PPT/TPT	1	Os01g13770.1	Bradi2g08340.1	Si001693m,Si002090m	Sb03g000370.1	GRMZM2G070605_T01	467	424	485	468	366.04	1439.48	3333.64	3686.02	36.79	745.14	1820.49	1051.39
metabolite transport	PPT/TPT	2	Os05g15160.1	Bradi2g31660.1	Si024795m	Sb09g008130.1	GRMZM2G083344_T01	0	0	0	0	0.763333	0.265	0.03	0.03	48.695	24.295	16.985	12.775
metabolite transport	PPT/TPT	3	Os01g07730.1	Bradi2g04447.1	Si005351m,Si005631m	Sb03g004430.1	GRMZM2G066413_T01	0	0	11	79	1.26333	9.07	30.5	37.5333	2.645	10.625	38.145	78.415
metabolite transport	PPT/TPT	4	Os05g07870.1	Bradi2g34300.1	Si022164m	Sb09g005210.1	GRMZM2G008642_T01	0	0	0	0	1.21667	2.225	1.26333	1.37667	0.675	0.62	0.215	0.09
metabolite transport	PPT/TPT	5	Os08g25624.1	NA	Si013874m	Sb04g037980.1	GRMZM2G174107_T01	0	0	44	36	125.77	458.63	809.25	915.647	77.935	584.245	715.075	491.275
metabolite transport	PPT/TPT	6	Os09g12600.1	Bradi4g27550.1	Si030085m	Sb02g020360.1	GRMZM2G047404_T01,GRMZM2G103047_T01	0	0	0	23	59.4867	2.73	1.15333	0.546667	103.265	14.275	3.68	4.85
putative transcription factor	BIN4	1	Os02g05370.1,Os02g05440.1	Bradi3g03740.1	Si017564m,Si017556m	Sb04g003440.1	GRMZM2G063942_T01	0	0	87	145	7.76667	4.17	1.87333	1.03333	10.065	8.38	2.895	4.87
putative transcription factor	bZIP	1	Os05g41540.1	Bradi2g21197.1	NA	Sb09g024290.1	GRMZM2G175870_T01,GRMZM2G033230_T01	313	215	0	0	NA	NA	NA	NA	2.685	0.77	4.165	8.235
putative transcription factor	bZIP	2	Os01g58760.1	Bradi2g52590.1	Si002893m	Sb03g037300.1	NA	0	0	64	76	0	0.155	2.07667	4.51667	NA	NA	NA	NA
putative transcription factor	bZIP	3	Os06g50310.1	Bradi1g30140.1	Si007107m,Si037105m	Sb10g030250.1	GRMZM2G000171_T01,GRMZM2G055413_T01	123	55	29	95	18.6133	20.48	26.6667	35.4333	18.365	10.055	14.29	18.815
putative transcription factor	PTAC6	1	Os11g01890.1,Os12g01950.1	NA	Si026580m,Si010710m	Sb05g000870.1	GRMZM5G829928_T01	154	58	68	90	32.4633	18.68	1.77	0.706667	56.54	67.615	23.145	16.48
